# Supplementary material for: Quaternary structure predictions of transmembrane proteins starting from the monomer: a docking-based approach
Source: BMC Bioinformatics. 2006 Jul 12;7:340. doi: 10.1186/1471-2105-7-340 (PMC1590055; doi:10.1186/1471-2105-7-340)
Supplement: Additional File 1 — fipd. Archive file containing two files: (a) the FIPD software compiled for Linux machines (i.e. fipd_i386.x), and (b) the relative documentation (README). Such software allows for both monomer reorientation and ZDock solution filtering.This software can be also downloaded from the authors' WEB site [40]. [file 1471-2105-7-340-S1.zip]

Archive with 2 entries (2 files):
- README
- fipd_i386.x
