# Supplementary material for: Quaternary structure predictions of transmembrane proteins starting from the monomer: a docking-based approach
Source: BMC Bioinformatics. 2006 Jul 12;7:340. doi: 10.1186/1471-2105-7-340 (PMC1590055; doi:10.1186/1471-2105-7-340)
Supplement: Additional File 1 — fipd. Archive file containing two files: (a) the FIPD software compiled for Linux machines (i.e. fipd_i386.x), and (b) the relative documentation (README). Such software allows for both monomer reorientation and ZDock solution filtering.This software can be also downloaded from the authors' WEB site [40]. [file 1471-2105-7-340-S1.zip › README]

/***************************************************************************
                          fipd.c  -  description
                             -------------------
    begin                : Fri Dec 16 17:00:00 2005
    copyright            : (C) 2005 by Seeber Michele
    author               : $Author: seeber $
    date                 : $Date: 2005/12/16 17:00:00 $
    id                   : $Id: fipd.c,v 0.1 2005/12/16 17:00:00 seeber Exp $
    email                : mseeber@unimore.it
****************************************************************************/
/***************************************************************************
 *                                                                         *
 *   This program is free software; you can redistribute it and/or modify  *
 *   it under the terms of the GNU General Public License as published by  *
 *   the Free Software Foundation; either version 2 of the License, or     *
 *   (at your option) any later version.                                   *
 *                                                                         *
 *   This program is distributed in the hope that it will be useful,       *
 *   but WITHOUT ANY WARRANTY; without even the implied warranty of        *
 *   MERCHANTABILITY or FITNESS FOR A PARTICULAR PURPOSE.  See the         *
 *   GNU General Public License for more details.                          *
 *                                                                         *
 ***************************************************************************/

FiPD is used for the pre- and post-processing of a docking procedure and is distributed under the General Public License (GPL). The binary file(s) and documentation are freely available for download at the internet address:

http://www.compbiochem.unimo.it/software/software.htm

USAGE OF FIPD

FILTERING OF DOCKING SOLUTIONS

FiPD needs the output file from the ZDock docking program and the xyz coordinates (pdb format) of the starting structures of the ligand and target proteins. Attention must be paid to the fact that ZDock employs "irregular" pdbs, in which the last columns are modified in content and format with respect to the standard pdb. A pre-processing program in the ZDock package takes care of this modification. The pdbs prior to the ZDock processing, ie the original ones, must be used for the FiPD filtering. 
 
FiPD writes two log files, accepted.log and rejected.log, in which it lists the solutions and the criteria used to accept/reject them. It also writes the pdbs resulting form the accepted trasformations.
 
A brief help is obtained by typing the option -h. 
********************************************************
*   FiPD: a program to filter from a docking output    *
*  suitable solutions for protein-protein interaction  *
********************************************************
Command line arguments: 
-z input file   (zdock output analysis)
-p pdb list     (pdb list -needs target)
-s output file  (fipd output files basename)
-t target       (overrides name in input file)
-l ligand       (overrides name in input file)
-o offset       (max z-offset, default 5.0 A )
-a angle        (max angle with z, default 0.5rad)
-d distfile     (list of distances to monitor) 
-x out.xyz      (outputs xyz of CAs for clustering) 
-i file.pdb     (input pdb for membrane alignment)
-m file.pdb     (output pdb for membrane alignment)
-1 sele1        (first selection for membrane alignment)
-2 sele2        (second (optional) selection for membrane alignment)
This is FiPD, version # 0.1a 

The -z option specifies the (ZDOCK) output file to be analyzed. The ligand and target names are written in the ZDock output, but these are usually the modified files, so the -l and -t options are usually handy.
Optionally, a list of pdbs can be screened in place of the ZDock solutions. The -p options specifies the pdb list file name. The -o and -a options specify the values to be used as cutoffs by the membrane topology filter. 
The -d option, instrumental in the distance-based filtering, specifies the file where the distances to be constrained are listed. The format of the distance selection is as follows:

# target selection : ligand selection : cutoff 
/segname/resnumber/atomtype : /segname/resnumber/atomtype : float

The -s option specifies the basename to be used when FiPD writes the pdbs of the accepted solutions. 

PRE-ORIENTATION OF PROTEIN STRUCTURE

FiPD can also align the protein to the membrane according to membrane topology prediction. Tools for membrane topology prediction are commonly available on the net: these allow to spot the residue at the water/membrane interfaces. FiPD uses these information to align the protein to a membrane parallel to the XY plane, as required by the filtering procedure applyied after the docking process.

The -i and -m option allow to specify the input and modified (output) file name. The -1 and -2 options are used to enter the selections of the atoms at the two water/membrane interfaces.

Details for selection sintax:

The selection routine employs a string structured as follows:

   /segname/resnumber/atomtype
  

Wild cards such as * (any number of any character), ? (any single character), [abc] (any single character among a, b and c) and [!abc] (any single character except a, b and c) are supported.

  /*/*/CA                      -> all alpha carbons
  /MOL1/*/*                    -> all atoms in segment MOL1
  /MOL?/**                     -> all atoms in MOL1, MOL2, MOLA etc.
  /*/*/C[AB]                   -> all alpha and beta carbons
  

Moreover, it supports ksh-style pattern matching, such as:
?(pattern-list) -> The pattern matches if zero or one occurrences of any of the patterns in the pattern-list allow matching the input string. 
*(pattern-list) -> The pattern matches if zero or more occurrences of any of the patterns in the pattern-list allow matching the input string. 
+(pattern-list) -> The pattern matches if one or more occurrences of any of the patterns in the pattern-list allow matching the input string. 
@(pattern-list) -> The pattern matches if exactly one occurrence of any of the patterns in the pattern-list allows matching the input string. 
!(pattern-list) -> The pattern matches if the input string cannot be matched with any of the patterns in the pattern-list. 

Where pattern-list is a | separated list of patterns. A dash can be used to indicate a range of values in the residue number

  /*/*/@(CA|C|N)               -> backbone atoms
  /*/*/!(CA|C|N|O|H|OT1|OT2)   -> non-backbone atoms
  /MOL1/@(1|3|5)/*             -> residues 1, 3 and 5 of segment MOL1
  /MOL1/@(1-5)/*               -> residues 1 to 5 of segment MOL1
  /MOL1/@(1-5|10)/*            -> redisued 1 to 5 and 10 of segment MOL1
